# Supplementary material for: Adaptive Strategies in a Poly-Extreme Environment: Differentiation of Vegetative Cells in Serratia ureilytica and Resistance to Extreme Conditions
Source: Front Microbiol. 2019 Feb 5;10:102. doi: 10.3389/fmicb.2019.00102 (PMC6370625; doi:10.3389/fmicb.2019.00102)
Supplement: Supplementary file 1 [file Table_1.xlsx]

## Sheet: Table S1
Supplementary Table 1. Total fatty acid composition of strain Lr5/4, S. marcescens subsp. marcescens and Serratia ureilytica. Comparison of fatty acid composition with other species of the genus Serratia. 1, S. ureilytica Lr5/4; 2, S. ureilytica; 3, S. marcencens subsp. marcencens; 4, S. marcencens subsp. sakuensis. *Data retrieved from literature (Ajithkumar et al., 2003)
Fatty acid	Systematic (common) name	1	2	3	4*
12:0	dodecanoic (lauric) acid	0.2	0.04	0.07	1.25
12:2	dodecadienoic acid	-	-	-	2.94
13:0	tridecanoic acid	0	0.07	0.02	-
OH-14:0	hydroxy-tetradecanoic acid	-	-	-	2.83
14:0	tetradecanoic (myristic) acid	0.79	3.27	3.46	-
14:1n5c	cis-7-tetradecenoic (myristoleic) acid	1.25	0.03	0.08	9.8
15:0	pentadecanoic acid	0.75	1.19	0.59	0.58
15:1n5	cis-10 pentadecenoic acid	0	0.06	0.04	-
OH-16:0	hydroxyhexaadecanoic acid	-	-	-	0.14
16:0	hexadecanoic (palmitic) acid	34.7	53.7	55	33.2
Me-15:0	14-methylpenadecanoic (isopalmitic) acid	0.19	0.14	0.18	-
16:1n7c	cis-9-hexadecenoic (palmitoleic) acid	22.6	8.5	8	-
16:1n10c	cis-7 (?)-hexadecenoic acid	0.67	0.1	0.16	-
17:0	heptadecanoic (margaric) acid	0.69	1.47	0.75	0.66
17:1	heptadecenoic acid	-	-	-	28.3
cy17:0	2-hexyl-cyclopentanoic acid	11.9	14.7	8.3	-
18:0	octadecanoic (stearic) acid	3.82	1.2	1.5	1.93
18:1n7c	cis-11 -octadecenoic acid	0.29	0	0.06	-
18:1n9c	cis-9-octadecenoic (oleic) acid	21	13.3	19.8	-
18:2n6C	cis-9-12-octadecadienoic (linoleic) acid	0.66	0	0.08	0.77
cy19:0	2-octyl-cyclopropaneoctanoic acid	0.44	2.26	1.85	-
19:1	nonadecenoic acid	-	-	-	19.9

## Sheet: Table S2
Supplementary Table 2. Comparison of the factors triggering sporulation. * Spores in B. subtilis and Anoxybacillus sp. emerged spontaneously after 24h, regardless the stressor. It is thus difficult to conclude whether these stressors triggered spore-formation.
Factor	Lr 5/4	B.subtilis (Neu1294)	Anoxybacillus sp. (Lr10/3)	S. marcesens (DSMZ 30121)	S. ureilytica (DSMZ 16952)	E. coli (Neu1006)
Nutrient deprivation	yes	yes	yes	no	no	no
Thermal shock	yes	yes*	yes*	no	no	no
UV radiation	yes	yes*	yes*	no	no	no
Desiccation	no	yes*	yes*	no	no	no
Low temperature	no	yes*	yes*	no	no	no
High temperature	no	yes*	yes*	no	no	no
Autoclaving	no	no	no	no	no	no

## Sheet: Table S3
Supplementary Table 3. Evaluation of the revival of S. ureilytica Lr5/4 spores after exposure to extreme environmental conditions. Spores from two endospore-forming Bacilli, Bacillus subtilis (Neu1294) and Anoxybacillus sp. (Lr 10/3), as well as vegetative cells of S. marcesens (DSMZ 30121) and S. ureilytica (DSMZ 16952) and E. coli (Neu1006) were also included for comparison.
Factor	Lr 5/4	B.subtilis (Neu1294)	Anoxybacillus sp. (Lr10/3)	S. marcesens (DSMZ 30121)	S. ureilytica (DSMZ 16952)	E. coli (Neu1006)
Thermal test	yes	yes	yes	no	no	no
UV radiation	yes 240 min	yes 120 min	yes 120 min	no	no	no
Low temperature	yes (-80oC)	yes (-80oC)	yes (-80oC)	no	no	no
High temperature	yes (100oC)	yes (100oC)	yes (100oC)	no	no	no
Autoclaving	no	no	no	no	no	no

## Sheet: Table S4
Supplementary Table 4. Proteins related to spore-formation in the four taxa. The genome analysed herein was screen for these proteins.
Protein	Function
Cyanobacteria
AapN	Akinete-specific aminopeptidase
Aet	Assembly of thick akinete envelope
ArgC	N-acetyl-gamma-glutamyl-phosphate reductase
AvaK	Unknown
DevR	Response regulator receiver protein DevR
Hap	Hormogonium/akinete-expressed protease
HepA	Heterocyst differentiation ATP-binding protein HepA
HetR	Heterocyst differentiation control protein
HrmA	Unknown
Delta Proteobacteria
ActA	Two-component signal transduction
ActB	Sigma-54 activator
AglU	Gliding motility protein
AsgA	Regulation of A signal
AsgB	Regulation of A signal
AsgC	Regulation of A signal
AsgD	Regulation of A signal
CbgA	Spovr-like cortex assembly protein
CsgA	C signal production
devR	Required to activate completion of aggregation and sporulation.
EspA	Early spore protein
EspA	Histidine kinase
EspB	Early spore protein
EspB	Membrane protein
ExoA	Polysaccharide biosynthesis/export
ExoB	Hypothetical protein
ExoC	Chain length determinant family
ExoD	Tyrosine kinase
ExoE	Polyprenyl glycosylphosphotransferase
ExoF	Yvck-like
ExoG	N-acetyltransferase
ExoH	3-Amino-5-hydroxybenzoic acid synthase family
ExoI	N-acetyltransferase
MrpA	Sensor histidine kinase
MrpB	Sigma-54 dependent DNA-binding response regulator
MrpC	Transcriptional regulator
MspA	Cortex synthesis/assembly
MspB	Cortex synthesis/assembly
MspC	Cortex synthesis/assembly
NfsA	Hypothetical coat formation
NfsB	Hypothetical coat formation
NfsC	Hypothetical coat formation
NfsD	TPR domain repeat protein
NfsE	Putative A-motility protein
NfsF	Hypothetical coat formation
NfsG	Phosphopeptide binding protein
NfsH	Hypothetical coat formation
Nla19	Sigma-54 dependent DNA-binding response regulator
Nla24	Sigma-54 dependent DNA-binding response regulator
Nla28	Sigma-54 dependent DNA-binding response regulator
Nla6	Sigma-54 dependent DNA-binding response regulator
Pru	Spore surface protein
Prw	Structural spore protein
RelA	Synthesis and accumulation of ppgppp
ScgA	Developmental C-signal
SigC	RNA polymerase sigma-C factor
Tps	Protein S spore coat
Actinomycetes
AfsK	Afsk, ser/thr kinase in apical growth
BldA	Produces the leucine TTA condon
BldB	Counteracts an XRE-family repressor protein
BldC	MerR-family transcriptional factor
BldD	Transcriptional factor-like protein
BldG	Anti-sigma factor antagonist (SpoIIAA)
BldH	AdpA- A-factor dependent protein, regulator
BldK	Putative peptide transport system ATP-binding subunit
BldKA	Putative ABC transport system integral membrane protein
BldKB	Putative ABC transport system lipoprotein
BldKC	Putative ABC transport system integral membrane protein
BldKD	Putative ABC transporter intracellular atpase subunit
BldM	Response-regulator-type protein
BldN	Adsa- RNA-pol sigma factor
ChpA	Large, anchored in the petidoglycan
ChpB	Large, anchored in the petidoglycan
ChpC	Large, anchored in the petidoglycan
ChpD	Small, anchored in the petidoglycan
ChpE	Small, anchored in the petidoglycan
ChpF	Small, anchored in the petidoglycan
ChpG	Small, anchored in the petidoglycan
ChpH	Small, anchored in the petidoglycan
EshA	Nucleotide-binding protein
EshB	Nucleotide-binding protein
FtsK	DNA translocase spoiiie
HupS	Nucleoid-associated in mature spores
MreB	Peptidoglycan deposition on spores
ParA	DNA-binding for chromosome segreggation
ParB	DNA-binding for chromosome segreggation
RamA	Sapb formation- covers the aerial hyphae and lowes surface tension
RamB	Sapb formation- covers the aerial hyphae and lowes surface tension
RdlA	Rodlin, makes aerial hyphal surface hydrophibic
RdlB	Rodlin, makes aerial hyphal surface hydrophibic
SCO1195	DNA translocase
SCO1773	L-alanine dehydrogenase
SCO1774	AfsR-related protein
SCO3857	NshA conserved resistance regulator
SCO4157	Sporulation specific trypsin-like ser protease
SCO4421	TetR regulator
SCO4542	Small acid protein
SCO7449	Spore pigmentation
SCO7450	Spore pigmentation
SCO7451	Spore pigmentation
SCO7452	Spore pigmentation
SCO7453	Spore pigmentation
SigH	Sigma factor stress response
SmeA-SffA	DNA translocase
SsgA	Salps
SsgB	Salps paralogue to SsgA
SsgC	Salps paralogue to SsgA
SsgD	Salps paralogue to SsgA
SsgE	Salps paralogue to SsgA
SsgF	Salps paralogue to SsgA
WhiA	DNA-binding (hypothetical protein)
WhiB	Putative transcriptional factor
WhiD	Putative transcriptional factor
WhiE	Pigment biosynthesis (operon)
WhiG	Sporulation sigma factor
WhiH	Transcriptional factor
WhiI	Two-component system response regulator
WhiJ	XRE-family protein
Firmicutes
AbrB	Regulation of gene expression during the transition from growth to stationary phase
AcsA	Utilization of acetate, fatty acids
Ald	Alanine utilization
AmiC	Unknown
BclA	Unknown
BofC	Control of processing of pro-SigK by SpoIVFB
CalY	Unknown
CcdA	Cytochrome c synthesis
Cda	Unknown
CgeB	Maturation of the outermost layer of the spore
CitB	TCA cycle
CitZ	Citrate synthase
CotA	Resistance of the spore
CotB	Resistance of the spore
CotC	Resistance of the spore
CotD	Resistance of the spore
CotE	Assembly of the outer spore coat
CotF	Resistance of the spore
CotH	Protection of CotU and CotC in the mother cell
CotI	Spore envelope
CotJA	Polypeptide composition of the spore coat
CotJB	Polypeptide composition of the spore coat
CotJC	Polypeptide composition of the spore coat
CotK	Protection of spore DNA
CotM	Resistance of the spore
CotN	Biofilm formation
CotO	Controls assembly of the coat layers and coat surface topography
CotP	Resistance of the spore
CotPE	Unknown
CotS	Resistance of the spore
CotSA	Resistance of the spore
CotT	Resistance of the spore
CotV	Resistance of the spore
CotW	Resistance of the spore
CotX	Spore coat assembly
CotY	Spore coat assembly
CotZ	Spore crust assembly
CoxA	Resistance of the spore
CptPC	Unknown
CsgA	Spore germination
cspA	Unknown
CtaA	Heme biosynthesis
CtaF	Cytochrome-c oxidase
CwlC	Mother cell lysis
CwlD	Spore cortex peptidoglycan synthesis
CwlJ	Spore germination
DeoR	Regulation of deoxyribonucleotide utilization
Dfp	Unknown
EcsA	Regulation of the secretion apparatus and of intra-membrane proteolysis
EcsC	Unknown
EscB	Regulation of the secretion apparatus and of intra-membrane proteolysis
FliA/WhiG	Unknown
FtsI	Unknown
GdH	Glucose 1-dehydrogenase (gdH)
GerAA	Germination response to L-alanine
GerAB	Germination response to L-alanine
GerAC	Germination response to L-alanine
GerBA	Germination response to the combination of glucose, fructose, and KCl
GerBB	Germination
GerBC	Germination
GerC	Menaquinone biosynthesis
GerD	Germination
GerE	Regulation of SigK-dependent gene expression
GerHA	Unknown
GerHB	Unknown
GerHC	Unknown
GerIA	Unknown
GerIB	Unknown
GerIC	Unknown
GerKA	Germination response to the combination of glucose,fructose, aspartate, and KCl
GerKB	Germination
GerKC	Germination
GerLA	Unknown
GerLB	Unknown
GerLC	Unknown
GerM	Germination (cortex hydrolysis) and sporulation
GerN	Unknown
GerPA	Germination
GerPB	Germination
GerPC	Germination
GerPD	Germination
GerPE	Germination
GerPF	Germination
GerQ	Germination
GerSA	Unknown
GerSB	Unknown
GerSC	Unknown
GerT	Germination
GerW	Germination protein
GerXA	Unknown
GerXB	Unknown
GerXC	Unknown
GerYA	Unknown
GerYB	Unknown
GerYC	Unknown
GlcU	Unknown
Gpr	Germination protease degradation of SASPs
KapD	Inhibitor of the KinA pathway to sporulation
kbaA	Effector of KinB activity
KinA	Two-component sensor kinase
KinB	Two-component sensor kinase
KinD	Two-component sensor kinase
Lgt	Lipomodification of lipoproteins
LonA	Protein quality control, control of swarming motility
LonB	Protein quality control
LonC	Unknown
MecA	Control of comk degradation, regulation of competence
NapA	Unknown
Noc	Control of cell division
ObG	Spo0B-associated GTP-binding protein involved in initiation of sporulation, ribosome assembly
OxaA	Membrane insertion of proteins and protein secretion
PaiA	Control of intracellular polyamine concentrations
PaiB	Regulation of sporulation, degradative enzyme and motility genes
ParA	Forespore chromosome partitioning /negative regulation of sporulation initiation
PdaA	Spore cortex peptidoglycan synthesis
PdaB	Spore cortex formation
PepSY	Unknown
PerM	Unknown
RfbX	Unknown
RpoD	RNA polymerase major sigma factor SigA
RpoE	RNA polymerase delta subunit
RsbW	Control of SigB activity
RsfA	Control of expression of SigF-dependent genes
SafA	Spore coat formation
SapB	Unknown
SasA3	Small acid soluble proteins
SasH	Small acid soluble proteins
SasO	Small acid soluble proteins
SasP1	Small acid soluble proteins
SasP2	Small acid soluble proteins
Sasα/β	Small acid soluble proteins
Sasγ	Small acid soluble proteins
SCLE	Unknown
Sda	Serine utilization
SdpB	Maturation of the SdpC toxin
SeaA	Involved in spore envelope assembly
SgiI	Unknown
SigE	Transcription of sporulation genes (early mother cell)
SigF	Transcription of sporulation genes (early forespore)
SigG	Transcription of sporulation genes (late forespore)
SigH	Transcription of early stationary phase genes
SigI	Control of a class of heat shock genes
SigK	Late mother cell-specific gene expression
SinI	Control of biofilm formation
SleB	Degration of the spore cortex, germination
SleC	Unknown
SpIB	Protection of spore DNA against photodamage
Spl	Protection of spore DNA against photodamage
SpmA	Spore maturation protein (spore core dehydratation)
SpmB	Spore maturation protein (spore core dehydratation)
Spo0A	Master regulator for the initiation of sporulation
Spo0B	Signal transduction
Spo0E	Spo0A-P phosphatase
Spo0F	Regulates spo0A and sigH
Spo0J	Chromosome positioning before assymetric division, centromer binding
Spo0M	Unknown
SpoIIAA	Control of sigF activity (anti-anti-sigF)
SpoIIAB	Septation, phosphorylation and inactivation of SpoIIAA
SpoIIB	Facilitator of septal dissolution
SpoIIC	Dissolution of the septal cell wall
SpoIID	Dissolution of the septal cell wall
SpoIIE	Control of SigF activity required for normal formation of the asymmetric septum
SpoIIGA	Maturation of SigE
SpoIIIAA	Activation of SigG
SpoIIIAB	Activation of SigG
SpoIIIAC	Activation of SigG
SpoIIIAD	Activation of SigG
SpoIIIAE	Unknown
SpoIIIAF	Activation of SigG
SpoIIIAG	Activation of SigG
SpoIIIAH	Activation of SigG, forespore encasement by the spore coat
SpoIIID	Regulation of mother cell gene expression
SpoIIIE	DNA translocase FtsK/SpoIIIE. Chromosomal partitioning and orientation
SpoIIIF	Membrane insertion of proteins and protein secretion
SpoIIIJ	Membrane insertion of proteins and protein secretion
SpoIIM	Dissolution of the septal cell wall
SpoIIP	Dissolution of the septal cell wall
SpoIIQ	Forespore encasement by the spore coat
SpoIIR	Control of SigE activation
SpoIISA	Programmed cell death
SpoIVA	Spore cortex formation and coat assembly
SpoIVB	Control of SigK activation
SpoIVFA	Control of SigK activation
SpoIVFB	Processing of pro-sigma-K to active SigK
SpoIVH	Spore cortex formation
SpoVAA	Spore maturation
SpoVAB	Spore maturation
SpoVAC	Spore maturation
SpoVAD	Likely germination protein
SpoVAEA	Spore germination
SpoVAEB	Spore germination
SpoVAF	Spore maturation
SpoVC	Spore coat formation
SpoVD	Spore morphogenesis
SpoVE	Spore cortex peptidoglycan synthesis
SpoVFA	DPA synthetase subunit A
SpoVFB	DPA synthetase subunit B
SpoVG	Cell division, control of sporulation initiation
SpoVID	Spore coat assembly
SpoVK	Spore maturation
SpoVM	Spore cortex and coat synthesis
SpoVR	Spore cortex synthesis
SpoVS	Spore coat assembly, spore core dehydratation
SpoVT	Regulation of forespore gene expression
SpsF	Spore coat polysaccharide synthesis
SspB	Protection of spore DNA
SspE	Protection of spore DNA
SspF	Protection of spore DNA
SspH	Protection of spore DNA
SspI	Protection of spore DNA
SspJ	Protection of spore DNA
SspK	Protection of spore DNA
SspL	Protection of spore DNA
SspN	Protection of spore DNA
SspO	Protection of spore DNA
Sspγ	Protection of spore DNA
TenA	Thiaminase II
TenI	Thiazole tautomerase
Tgl	Introduction of crosslinks in the spore coat protein GerQ
Tlp	Unknown
YaaH	Survival of ethanol stress, protection of the spore
YaaT	Regulation of sporulation initiation
YabG	Modification of spore coat proteins
YabP	Sporulation at a late stage
YabQ	Sporulation at a late stage
YbaN	Spore cortex formation
YcdA	Swarming motility
YdbB	Unknown
YfhP	Unknown
YfkD	Unknown
YfkQ	Part of the YfkQ-YfkR-YfkT germinant receptor
YhbH	Unknown
YhcM	Unknown
YhcN	Unknown
YheC	Unknown
YitO	Unknown
YitS	Unknown
YjcC	Unknown
YknT	Spore coat protein
YkuD	Cell wall biosynthesis
YkvP	Unknown
YkvU	Germination at high pressure
YkzQ	Unknown
YlaJ	Unknown
YlbF	Regulation of biofilm formation and the phosphorelay
YlbJ	Unknown
YlmC/YmxH	Unknown
YlxY	Unknown
YmaG	Spore coat protein
YndD	Part of the YndD-YndE-YndF germinant receptor
YndE	Part of the YndD-YndE-YndF germinant receptor
YndF	Part of the YndD-YndE-YndF germinant receptor
YodI	Unknown
YpeB	Assembly of sleb
YpjB	Unknown
YqfC	Unknown
YqfD	Unknown
YqfQ	Unknown
YsxE	Inner spore coat protein
YtaF	Unknown
YtcC	Lipopolysaccharide biosynthesis
YtrH	Unknown
YtrI	Spore cortex formation
YtvI	Unknown
YtxC	Unknown
YunB	Release of the forespore into the mother cell cytoplasm
YutH	Spore coat protein
YyaC	Unknown

## Sheet: Table S5
Supplementary Table 5. List of the homologues found in S. ureilytica Lr5/4 proteome. The function of the protein in Proteobacteria, Actinobacteria, and Firmicutes is described. The function attributed to S. ureilytica Lr5/4 loci after automated annotation is also indicated. When a similar function is observed, the proteins are highlighted in bold.
	Protein	Function	Protein product in Lr5/4	Function in Lr5/4
	Delta Proteobacteria
1	ActB	Sigma-54 activator	WP_033652266.1	MULTISPECIES: nitrogen regulation protein NR(I)
2	CbgA	SpoVR-like cortex assembly protein	WP_033643331.1	MULTISPECIES: SpoVR family protein
3	CsgA	C signal production	WP_042785188.1	Short-chain dehydrogenase
4	ExoD	Tyrosine kinase	WP_033650896.1	Tyrosine protein kinase
5	ExoF	Yvck-like	WP_033642237.1	Hypothetical protein
6	MrpB	Sigma-54 dependent DNA-binding response regulator	WP_046687667.1	Response regulator GlrR
7	Nla19	Sigma-54 dependent DNA-binding response regulator	WP_033652266.1	MULTISPECIES: nitrogen regulation protein NR(I)
8	Nla24	Sigma-54 dependent DNA-binding response regulator	WP_046687667.1	Response regulator GlrR
9	Nla28	Sigma-54 dependent DNA-binding response regulator	WP_033652266.1	MULTISPECIES: nitrogen regulation protein NR(I)
10	Nla6	Sigma-54 dependent DNA-binding response regulator	WP_033652266.1	MULTISPECIES: nitrogen regulation protein NR(I)
11	Pru	Spore surface protein	WP_046686693.1	Alkaline phosphatase
12	RelA	Synthesis and accumulation of ppgppp	WP_015379445.1	MULTISPECIES: bifunctional (p)ppGpp synthetase II/ guanosine-3\',5\'-bis pyrophosphate 3\'-pyrophosphohydrolase
	Actinobacteria
1	BldH	AdpA- A-factor dependent protein, regulator	WP_033642266.1	AraC family transcriptional regulator
2	BldKA	Putative ABC transport system integral membrane protein	WP_046687219.1	Peptide ABC transporter permease
3	BldKD	Putative ABC transporter intracellular atpase subunit	WP_042784702.1	Oligopeptide transporter ATP-binding component
4	BldM	Response-regulator-type protein	WP_004927947.1	MULTISPECIES: response regulator
5	MreB	Peptidoglycan deposition on spores	WP_003855260.1	MULTISPECIES: rod shape-determining protein Mbl
6	WhiE	Pigment biosynthesis (operon)	WP_033650690.1	3-oxoacyl-ACP synthase
7	WhiE	Pigment biosynthesis (operon)	WP_033642685.1	MULTISPECIES: 3-oxoacyl-ACP synthase
8	WhiG	Sporulation sigma factor	WP_004934752.1	MULTISPECIES: flagellar biosynthesis sigma factor
9	BldKC	Putative ABC transport system integral membrane protein	WP_019454429.1	Glutathione ABC transporter permease
	Firmicutes
1	EcsA	Regulation of the secretion apparatus and of intra-membrane proteolysis	WP_015376924.1/ WP_004939229.1 / WP_033642430.1	MULTISPECIES: ABC transporter, ATP-binding protein
2	AcsA	Utilization of acetate, fatty acids	WP_046687623.1	Hypothetical protein
3	SpoVD	Spore morphogenesis	WP_033642160.1/ WP_033643022.1	Penicillin-binding protein
4	GdH	glucose 1-dehydrogenase (gdH)	WP_039565253.1	MULTISPECIES: 2,3-dihydroxybenzoate-2,3-dehydrogenase
5	CitZ	Citrate synthase	WP_046686664.1	Methylcitrate synthase
6	SpoVE	Spore cortex peptidoglycan synthesis	WP_004940006.1	MULTISPECIES: cell wall shape-determining protein
7	PaiB	Regulation of sporulation, degradative enzyme and motility genes	WP_033642379.1	Transcriptional regulator
8	Spo0F	Regulates spo0A and sigH	WP_004932178.1/ WP_004709363.1	MULTISPECIES: transcriptional regulator
9	YhbH	Unknown	WP_046687231.1	Hypothetical protein
10	SpoVR	Spore cortex synthesis	WP_033643331.1	MULTISPECIES: SpoVR family protein
11	cwlD	N-acetylmuramoyl-L-alanine amidase	WP_033643732.1	MULTISPECIES: N-acetylmuramoyl-l-alanine amidase I
12	TenA	Thiaminase II	WP_046687399.1	Thiaminase
13	ParA	Forespore chromosome partitioning /negative regulation of sporulation initiation	WP_004932300.1	MULTISPECIES: cell division inhibitor MinD
14	SigG	Transcription of sporulation genes (late forespore)	WP_004934752.1	MULTISPECIES: flagellar biosynthesis sigma factor
15	cotA	outer spore coat protein A	WP_033644615.1	MULTISPECIES: cell division protein FtsI
16	kinA	two-component sensor histidine kinase	WP_033644509.1	MULTISPECIES: aerobic respiration control sensor protein ArcB
17	spoIIIJ-2	membrane insertion of proteins and protein secretion	WP_033645144.1	MULTISPECIES: membrane protein insertase
18	ObG	Spo0B-associated GTP-binding protein involved in initiation of sporulation, ribosome assembly	WP_033641651.1	MULTISPECIES: GTPase CgtA (obgE)
19	gerN	germination protein (potassium efflux)	WP_004940247.1	MULTISPECIES: cation:proton antiport protein
20	spoIIIE / ftsK	DNA translocase FtsK/SpoIIIE. Chromosomal partitioning and orientation	WP_046686767.1	cell division protein FtsK
21	LonC	Unknown	WP_004940354.1	MULTISPECIES: ATP-dependent protease ATP-binding subunit ClpX
22	LonB	Protein quality control	WP_019454189.1	MULTISPECIES: peptidase
23	SigK	RNA polymerase sigma-27 factor	WP_019455119.1	MULTISPECIES: RNA polymerase sigma factor RpoS
24	RpoD	RNA polymerase major sigma factor SigA	WP_025304326.1	MULTISPECIES: RNA polymerase sigma factor RpoD
			WP_004934345.1	MULTISPECIES: RNA polymerase sigma factor RpoH
